# Supplementary material for: Assessment of Microvascular Disturbances in Children with Type 1 Diabetes—A Pilot Study
Source: Biosensors (Basel). 2025 Jul 8;15(7):439. doi: 10.3390/bios15070439 (PMC12293879; doi:10.3390/bios15070439)
Supplement: Supplementary file 1 [file biosensors-15-00439-s001.zip]

Archive with 1 entries (1 files):
- biosensors-3550835-supplementary.pdf
